# Supplementary material for: Rapid On-Site Identification for Three Arcidae Species (Anadara kagoshimensis, Tegillarca granosa, and Anadara broughtonii) Using Ultrafast PCR Combined with Direct DNA Extraction
Source: Foods. 2022 Aug 14;11(16):2449. doi: 10.3390/foods11162449 (PMC9407576; doi:10.3390/foods11162449)
Supplement: Supplementary file 1 [file foods-11-02449-s001.zip]

Archive with 1 entries (1 files):
- foods-1862433-supplementary.pdf
